# Supplementary material for: Current Systemic Treatment Options in Metastatic Urothelial Carcinoma after Progression on Checkpoint Inhibition Therapy—A Systemic Review Combined with Single-Group Meta-Analysis of Three Studies Testing Enfortumab Vedotin
Source: Cancers (Basel). 2021 Jun 26;13(13):3206. doi: 10.3390/cancers13133206 (PMC8268971; doi:10.3390/cancers13133206)
Supplement: Supplementary file 1 [file cancers-13-03206-s001.zip]

Archive with 1 entries (1 files):
- cancers-1222385-supplementary.pdf
